# Supplementary material for: Insight into the Inhibitory Mechanism of Aryl Formyl Piperidine Derivatives on Monoacylglycerol Lipase through Molecular Dynamics Simulations
Source: Molecules. 2022 Nov 3;27(21):7512. doi: 10.3390/molecules27217512 (PMC9655140; doi:10.3390/molecules27217512)
Supplement: Supplementary file 1 [file molecules-27-07512-s001.zip]

Archive with 1 entries (1 files):
- molecules-2004469-supplementary.pdf
